# Supplementary material for: Arranging university semester date to minimize annual CO2 emission: A UK university case study
Source: iScience. 2021 Dec 8;24(12):103414. doi: 10.1016/j.isci.2021.103414 (PMC8710558; doi:10.1016/j.isci.2021.103414)
Supplement: Table S1. List of potential semester arrangements, related to Table 5 [file mmc1.xlsx]

## Sheet: Sheet1
Supplemental Table S1.
Title:	List of potential semester arrangements
Description:	It shows the semester arrangements for one start date. In realaty, the start date could from september to october, where has four weeks. Multipling this table with 4, there are over 1800 arrangements
	Order	Winter learning	Winter holiday	charismas	Spring learning	Spring vacation	Summer learning	Summer vacation
	1	13	1	2	8	2	9	17
	2	13	1	2	8	3	9	16
	3	13	1	2	8	4	9	15
	4	13	1	2	8	5	9	14
	5	14	1	2	8	2	8	17
	6	14	1	2	8	3	8	16
	7	14	1	2	8	4	8	15
	8	14	1	2	8	5	8	14
	9	13	2	2	8	2	9	16
	10	13	2	2	8	3	9	15
	11	13	2	2	8	4	9	14
	12	13	2	2	8	5	9	13
	13	14	2	2	8	2	8	16
	14	14	2	2	8	3	8	15
	15	14	2	2	8	4	8	14
	16	14	2	2	8	5	8	13
	17	13	3	2	8	2	9	15
	18	13	3	2	8	3	9	14
	19	13	3	2	8	4	9	13
	20	13	3	2	8	5	9	12
	21	14	3	2	8	2	8	15
	22	14	3	2	8	3	8	14
	23	14	3	2	8	4	8	13
	24	14	3	2	8	5	8	12
	25	13	4	2	8	2	9	14
	26	13	4	2	8	3	9	13
	27	13	4	2	8	4	9	12
	28	14	4	2	8	2	8	14
	29	14	4	2	8	3	8	13
	30	14	4	2	8	4	8	12
	31	12	1	2	9	2	9	17
	32	12	1	2	9	3	9	16
	33	12	1	2	9	4	9	15
	34	12	1	2	9	5	9	14
	35	13	1	2	9	2	8	17
	36	13	1	2	9	3	8	16
	37	13	1	2	9	4	8	15
	38	13	1	2	9	5	8	14
	39	14	1	2	9	2	7	17
	40	14	1	2	9	3	7	16
	41	14	1	2	9	4	7	15
	42	14	1	2	9	5	7	14
	43	12	2	2	9	2	9	16
	44	12	2	2	9	3	9	15
	45	12	2	2	9	4	9	14
	46	12	2	2	9	5	9	13
	47	13	2	2	9	2	8	16
	48	13	2	2	9	3	8	15
	49	13	2	2	9	4	8	14
	50	13	2	2	9	5	8	13
	51	14	2	2	9	2	7	16
	52	14	2	2	9	3	7	15
	53	14	2	2	9	4	7	14
	54	14	2	2	9	5	7	13
	55	12	3	2	9	2	9	15
	56	12	3	2	9	3	9	14
	57	12	3	2	9	4	9	13
	58	12	3	2	9	5	9	12
	59	13	3	2	9	2	8	15
	60	13	3	2	9	3	8	14
	61	13	3	2	9	4	8	13
	62	13	3	2	9	5	8	12
	63	14	3	2	9	2	7	15
	64	14	3	2	9	3	7	14
	65	14	3	2	9	4	7	13
	66	14	3	2	9	5	7	12
	67	12	4	2	9	2	9	14
	68	12	4	2	9	3	9	13
	69	12	4	2	9	4	9	12
	70	13	4	2	9	2	8	14
	71	13	4	2	9	3	8	13
	72	13	4	2	9	4	8	12
	73	14	4	2	9	2	7	14
	74	14	4	2	9	3	7	13
	75	14	4	2	9	4	7	12
	76	11	1	2	10	2	9	17
	77	11	1	2	10	3	9	16
	78	11	1	2	10	4	9	15
	79	11	1	2	10	5	9	14
	80	12	1	2	10	2	8	17
	81	12	1	2	10	3	8	16
	82	12	1	2	10	4	8	15
	83	12	1	2	10	5	8	14
	84	13	1	2	10	2	7	17
	85	13	1	2	10	3	7	16
	86	13	1	2	10	4	7	15
	87	13	1	2	10	5	7	14
	88	14	1	2	10	2	6	17
	89	14	1	2	10	3	6	16
	90	14	1	2	10	4	6	15
	91	14	1	2	10	5	6	14
	92	11	2	2	10	2	9	16
	93	11	2	2	10	3	9	15
	94	11	2	2	10	4	9	14
	95	11	2	2	10	5	9	13
	96	12	2	2	10	2	8	16
	97	12	2	2	10	3	8	15
	98	12	2	2	10	4	8	14
	99	12	2	2	10	5	8	13
	100	13	2	2	10	2	7	16
	101	13	2	2	10	3	7	15
	102	13	2	2	10	4	7	14
	103	13	2	2	10	5	7	13
	104	14	2	2	10	2	6	16
	105	14	2	2	10	3	6	15
	106	14	2	2	10	4	6	14
	107	14	2	2	10	5	6	13
	108	11	3	2	10	2	9	15
	109	11	3	2	10	3	9	14
	110	11	3	2	10	4	9	13
	111	11	3	2	10	5	9	12
	112	12	3	2	10	2	8	15
	113	12	3	2	10	3	8	14
	114	12	3	2	10	4	8	13
	115	12	3	2	10	5	8	12
	116	13	3	2	10	2	7	15
	117	13	3	2	10	3	7	14
	118	13	3	2	10	4	7	13
	119	13	3	2	10	5	7	12
	120	14	3	2	10	2	6	15
	121	14	3	2	10	3	6	14
	122	14	3	2	10	4	6	13
	123	14	3	2	10	5	6	12
	124	10	4	2	11	2	9	14
	125	10	4	2	11	3	9	13
	126	10	4	2	11	4	9	12
	127	11	4	2	11	2	8	14
	128	11	4	2	11	3	8	13
	129	11	4	2	11	4	8	12
	130	12	4	2	11	2	7	14
	131	12	4	2	11	3	7	13
	132	12	4	2	11	4	7	12
	133	13	4	2	11	2	6	14
	134	13	4	2	11	3	6	13
	135	13	4	2	11	4	6	12
	136	14	4	2	11	2	5	14
	137	14	4	2	11	3	5	13
	138	14	4	2	11	4	5	12
	139	10	1	2	11	2	9	17
	140	10	1	2	11	3	9	16
	141	10	1	2	11	4	9	15
	142	10	1	2	11	5	9	14
	143	11	1	2	11	2	8	17
	144	11	1	2	11	3	8	16
	145	11	1	2	11	4	8	15
	146	11	1	2	11	5	8	14
	147	12	1	2	11	2	7	17
	148	12	1	2	11	3	7	16
	149	12	1	2	11	4	7	15
	150	12	1	2	11	5	7	14
	151	13	1	2	11	2	6	17
	152	13	1	2	11	3	6	16
	153	13	1	2	11	4	6	15
	154	13	1	2	11	5	6	14
	155	14	1	2	11	2	5	17
	156	14	1	2	11	3	5	16
	157	14	1	2	11	4	5	15
	158	14	1	2	11	5	5	14
	159	10	2	2	11	2	9	16
	160	10	2	2	11	3	9	15
	161	10	2	2	11	4	9	14
	162	10	2	2	11	5	9	13
	163	11	2	2	11	2	8	16
	164	11	2	2	11	3	8	15
	165	11	2	2	11	4	8	14
	166	11	2	2	11	5	8	13
	167	12	2	2	11	2	7	16
	168	12	2	2	11	3	7	15
	169	12	2	2	11	4	7	14
	170	12	2	2	11	5	7	13
	171	13	2	2	11	2	6	16
	172	13	2	2	11	3	6	15
	173	13	2	2	11	4	6	14
	174	13	2	2	11	5	6	13
	175	14	2	2	11	2	5	16
	176	14	2	2	11	3	5	15
	177	14	2	2	11	4	5	14
	178	14	2	2	11	5	5	13
	179	10	3	2	11	2	9	15
	180	10	3	2	11	3	9	14
	181	10	3	2	11	4	9	13
	182	10	3	2	11	5	9	12
	183	11	3	2	11	2	8	15
	184	11	3	2	11	3	8	14
	185	11	3	2	11	4	8	13
	186	11	3	2	11	5	8	12
	187	12	3	2	11	2	7	15
	188	12	3	2	11	3	7	14
	189	12	3	2	11	4	7	13
	190	12	3	2	11	5	7	12
	191	13	3	2	11	2	6	15
	192	13	3	2	11	3	6	14
	193	13	3	2	11	4	6	13
	194	13	3	2	11	5	6	12
	195	14	3	2	11	2	5	15
	196	14	3	2	11	3	5	14
	197	14	3	2	11	4	5	13
	198	14	3	2	11	5	5	12
	199	10	4	2	11	2	9	14
	200	10	4	2	11	3	9	13
	201	10	4	2	11	4	9	12
	202	11	4	2	11	2	8	14
	203	11	4	2	11	3	8	13
	204	11	4	2	11	4	8	12
	205	12	4	2	11	2	7	14
	206	12	4	2	11	3	7	13
	207	12	4	2	11	4	7	12
	208	13	4	2	11	2	6	14
	209	13	4	2	11	3	6	13
	210	13	4	2	11	4	6	12
	211	14	4	2	11	2	5	14
	212	14	4	2	11	3	5	13
	213	14	4	2	11	4	5	12
	214	9	1	2	12	2	9	17
	215	9	1	2	12	3	9	16
	216	9	1	2	12	4	9	15
	217	9	1	2	12	5	9	14
	218	10	1	2	12	2	8	17
	219	10	1	2	12	3	8	16
	220	10	1	2	12	4	8	15
	221	10	1	2	12	5	8	14
	222	11	1	2	12	2	7	17
	223	11	1	2	12	3	7	16
	224	11	1	2	12	4	7	15
	225	11	1	2	12	5	7	14
	226	12	1	2	12	2	6	17
	227	12	1	2	12	3	6	16
	228	12	1	2	12	4	6	15
	229	12	1	2	12	5	6	14
	230	13	1	2	12	2	5	17
	231	13	1	2	12	3	5	16
	232	13	1	2	12	4	5	15
	233	13	1	2	12	5	5	14
	234	14	1	2	12	2	4	17
	235	14	1	2	12	3	4	16
	236	14	1	2	12	4	4	15
	237	14	1	2	12	5	4	14
	238	9	2	2	12	2	9	16
	239	9	2	2	12	3	9	15
	240	9	2	2	12	4	9	14
	241	9	2	2	12	5	9	13
	242	10	2	2	12	2	8	16
	243	10	2	2	12	3	8	15
	244	10	2	2	12	4	8	14
	245	10	2	2	12	5	8	13
	246	11	2	2	12	2	7	16
	247	11	2	2	12	3	7	15
	248	11	2	2	12	4	7	14
	249	11	2	2	12	5	7	13
	250	12	2	2	12	2	6	16
	251	12	2	2	12	3	6	15
	252	12	2	2	12	4	6	14
	253	12	2	2	12	5	6	13
	254	13	2	2	12	2	5	16
	255	13	2	2	12	3	5	15
	256	13	2	2	12	4	5	14
	257	13	2	2	12	5	5	13
	258	14	2	2	12	2	4	16
	259	14	2	2	12	3	4	15
	260	14	2	2	12	4	4	14
	261	14	2	2	12	5	4	13
	262	9	3	2	12	2	9	15
	263	9	3	2	12	3	9	14
	264	9	3	2	12	4	9	13
	265	9	3	2	12	5	9	12
	266	10	3	2	12	2	8	15
	267	10	3	2	12	3	8	14
	268	10	3	2	12	4	8	13
	269	10	3	2	12	5	8	12
	270	11	3	2	12	2	7	15
	271	11	3	2	12	3	7	14
	272	11	3	2	12	4	7	13
	273	11	3	2	12	5	7	12
	274	12	3	2	12	2	6	15
	275	12	3	2	12	3	6	14
	276	12	3	2	12	4	6	13
	277	12	3	2	12	5	6	12
	278	13	3	2	12	2	5	15
	279	13	3	2	12	3	5	14
	280	13	3	2	12	4	5	13
	281	13	3	2	12	5	5	12
	282	14	3	2	12	2	4	15
	283	14	3	2	12	3	4	14
	284	14	3	2	12	4	4	13
	285	14	3	2	12	5	4	12
	286	9	4	2	12	2	9	14
	287	9	4	2	12	3	9	13
	288	9	4	2	12	4	9	12
	289	10	4	2	12	2	8	14
	290	10	4	2	12	3	8	13
	291	10	4	2	12	4	8	12
	292	11	4	2	12	2	7	14
	293	11	4	2	12	3	7	13
	294	11	4	2	12	4	7	12
	295	12	4	2	12	2	6	14
	296	12	4	2	12	3	6	13
	297	12	4	2	12	4	6	12
	298	13	4	2	12	2	5	14
	299	13	4	2	12	3	5	13
	300	13	4	2	12	4	5	12
	301	14	4	2	12	2	4	14
	302	14	4	2	12	3	4	13
	303	14	4	2	12	4	4	12
	304	8	1	2	13	2	9	17
	305	8	1	2	13	3	9	16
	306	8	1	2	13	4	9	15
	307	8	1	2	13	5	9	14
	308	9	1	2	13	2	8	17
	309	9	1	2	13	3	8	16
	310	9	1	2	13	4	8	15
	311	9	1	2	13	5	8	14
	312	10	1	2	13	2	7	17
	313	10	1	2	13	3	7	16
	314	10	1	2	13	4	7	15
	315	10	1	2	13	5	7	14
	316	11	1	2	13	2	6	17
	317	11	1	2	13	3	6	16
	318	11	1	2	13	4	6	15
	319	11	1	2	13	5	6	14
	320	12	1	2	13	2	5	17
	321	12	1	2	13	3	5	16
	322	12	1	2	13	4	5	15
	323	12	1	2	13	5	5	14
	324	13	1	2	13	2	4	17
	325	13	1	2	13	3	4	16
	326	13	1	2	13	4	4	15
	327	13	1	2	13	5	4	14
	328	14	1	2	13	2	3	17
	329	14	1	2	13	3	3	16
	330	14	1	2	13	4	3	15
	331	14	1	2	13	5	3	14
	332	8	2	2	13	2	9	16
	333	8	2	2	13	3	9	15
	334	8	2	2	13	4	9	14
	335	8	2	2	13	5	9	13
	336	9	2	2	13	2	8	16
	337	9	2	2	13	3	8	15
	338	9	2	2	13	4	8	14
	339	9	2	2	13	5	8	13
	340	10	2	2	13	2	7	16
	341	10	2	2	13	3	7	15
	342	10	2	2	13	4	7	14
	343	10	2	2	13	5	7	13
	344	11	2	2	13	2	6	16
	345	11	2	2	13	3	6	15
	346	11	2	2	13	4	6	14
	347	11	2	2	13	5	6	13
	348	12	2	2	13	2	5	16
	349	12	2	2	13	3	5	15
	350	12	2	2	13	4	5	14
	351	12	2	2	13	5	5	13
	352	13	2	2	13	2	4	16
	353	13	2	2	13	3	4	15
	354	13	2	2	13	4	4	14
	355	13	2	2	13	5	4	13
	356	14	2	2	13	2	3	16
	357	14	2	2	13	3	3	15
	358	14	2	2	13	4	3	14
	359	14	2	2	13	5	3	13
	360	8	3	2	13	2	9	15
	361	8	3	2	13	3	9	14
	362	8	3	2	13	4	9	13
	363	8	3	2	13	5	9	12
	364	9	3	2	13	2	8	15
	365	9	3	2	13	3	8	14
	366	9	3	2	13	4	8	13
	367	9	3	2	13	5	8	12
	368	10	3	2	13	2	7	15
	369	10	3	2	13	3	7	14
	370	10	3	2	13	4	7	13
	371	10	3	2	13	5	7	12
	372	11	3	2	13	2	6	15
	373	11	3	2	13	3	6	14
	374	11	3	2	13	4	6	13
	375	11	3	2	13	5	6	12
	376	12	3	2	13	2	5	15
	377	12	3	2	13	3	5	14
	378	12	3	2	13	4	5	13
	379	12	3	2	13	5	5	12
	380	13	3	2	13	2	4	15
	381	13	3	2	13	3	4	14
	382	13	3	2	13	4	4	13
	383	13	3	2	13	5	4	12
	384	14	3	2	13	2	3	15
	385	14	3	2	13	3	3	14
	386	14	3	2	13	4	3	13
	387	14	3	2	13	5	3	12
	388	8	4	2	13	2	9	14
	389	8	4	2	13	3	9	13
	390	8	4	2	13	4	9	12
	391	9	4	2	13	2	8	14
	392	9	4	2	13	3	8	13
	393	9	4	2	13	4	8	12
	394	10	4	2	13	2	7	14
	395	10	4	2	13	3	7	13
	396	10	4	2	13	4	7	12
	397	11	4	2	13	2	6	14
	398	11	4	2	13	3	6	13
	399	11	4	2	13	4	6	12
	400	12	4	2	13	2	5	14
	401	12	4	2	13	3	5	13
	402	12	4	2	13	4	5	12
	403	13	4	2	13	2	4	14
	404	13	4	2	13	3	4	13
	405	13	4	2	13	4	4	12
	406	14	4	2	13	2	3	14
	407	14	4	2	13	3	3	13
	408	14	4	2	13	4	3	12
	409	8	1	2	14	2	8	17
	410	8	1	2	14	3	8	16
	411	8	1	2	14	4	8	15
	412	8	1	2	14	5	8	14
	413	9	1	2	14	2	7	17
	414	9	1	2	14	3	7	16
	415	9	1	2	14	4	7	15
	416	9	1	2	14	5	7	14
	417	10	1	2	14	2	6	17
	418	10	1	2	14	3	6	16
	419	10	1	2	14	4	6	15
	420	10	1	2	14	5	6	14
	421	11	1	2	14	2	5	17
	422	11	1	2	14	3	5	16
	423	11	1	2	14	4	5	15
	424	11	1	2	14	5	5	14
	425	12	1	2	14	2	4	17
	426	12	1	2	14	3	4	16
	427	12	1	2	14	4	4	15
	428	12	1	2	14	5	4	14
	429	13	1	2	14	2	3	17
	430	13	1	2	14	3	3	16
	431	13	1	2	14	4	3	15
	432	13	1	2	14	5	3	14
	433	8	2	2	14	2	8	16
	434	8	2	2	14	3	8	15
	435	8	2	2	14	4	8	14
	436	8	2	2	14	5	8	13
	437	9	2	2	14	2	7	16
	438	9	2	2	14	3	7	15
	439	9	2	2	14	4	7	14
	440	9	2	2	14	5	7	13
	441	10	2	2	14	2	6	16
	442	10	2	2	14	3	6	15
	443	10	2	2	14	4	6	14
	444	10	2	2	14	5	6	13
	445	11	2	2	14	2	5	16
	446	11	2	2	14	3	5	15
	447	11	2	2	14	4	5	14
	448	11	2	2	14	5	5	13
	449	12	2	2	14	2	4	16
	450	12	2	2	14	3	4	15
	451	12	2	2	14	4	4	14
	452	12	2	2	14	5	4	13
	453	13	2	2	14	2	3	16
	454	13	2	2	14	3	3	15
	455	13	2	2	14	4	3	14
	456	13	2	2	14	5	3	13
	457	8	3	2	14	2	8	15
	458	8	3	2	14	3	8	14
	459	8	3	2	14	4	8	13
	460	8	3	2	14	5	8	12
	461	9	3	2	14	2	7	15
	462	9	3	2	14	3	7	14
	463	9	3	2	14	4	7	13
	464	9	3	2	14	5	7	12
	465	10	3	2	14	2	6	15
	466	10	3	2	14	3	6	14
	467	10	3	2	14	4	6	13
	468	10	3	2	14	5	6	12
	469	11	3	2	14	2	5	15
	470	11	3	2	14	3	5	14
	471	11	3	2	14	4	5	13
	472	11	3	2	14	5	5	12
	473	12	3	2	14	2	4	15
	474	12	3	2	14	3	4	14
	475	12	3	2	14	4	4	13
	476	12	3	2	14	5	4	12
	477	13	3	2	14	2	3	15
	478	13	3	2	14	3	3	14
	479	13	3	2	14	4	3	13
	480	13	3	2	14	5	3	12
	481	8	4	2	14	2	8	14
	482	8	4	2	14	3	8	13
	483	8	4	2	14	4	8	12
	484	9	4	2	14	2	7	14
	485	9	4	2	14	3	7	13
	486	9	4	2	14	4	7	12
	487	10	4	2	14	2	6	14
	488	10	4	2	14	3	6	13
	489	10	4	2	14	4	6	12
	490	11	4	2	14	2	5	14
	491	11	4	2	14	3	5	13
	492	11	4	2	14	4	5	12
	493	12	4	2	14	2	4	14
	494	12	4	2	14	3	4	13
	495	12	4	2	14	4	4	12
	496	13	4	2	14	2	3	14
	497	13	4	2	14	3	3	13
	498	13	4	2	14	4	3	12
